# Supplementary material for: Comprehensive Characterization of Tuber maculatum, New in Uruguay: Morphological, Molecular, and Aromatic Analyses
Source: J Fungi (Basel). 2024 Jun 14;10(6):421. doi: 10.3390/jof10060421 (PMC11205242; doi:10.3390/jof10060421)
Supplement: Supplementary file 1 [file jof-10-00421-s001.zip]

Archive with 1 entries (1 files):
- jof-2968823-supplementary.pdf
